# Supplementary material for: AoSsk1, a Response Regulator Required for Mycelial Growth and Development, Stress Responses, Trap Formation, and the Secondary Metabolism in Arthrobotrys oligospora
Source: J Fungi (Basel). 2022 Mar 3;8(3):260. doi: 10.3390/jof8030260 (PMC8952730; doi:10.3390/jof8030260)
Supplement: Supplementary file 1 [file jof-08-00260-s001.zip]

Archive with 1 entries (1 files):
- jof-1611051-supplementary.pdf
